# Supplementary material for: Increased Pace of Aging in COVID-Related Mortality
Source: Life (Basel). 2021 Jul 22;11(8):730. doi: 10.3390/life11080730 (PMC8401657; doi:10.3390/life11080730)
Supplement: Supplementary file 1 [file life-11-00730-s001.zip]

Archive with 1 entries (1 files):
- 23Jul2021_Supplementary_Materials.pdf
